# Supplementary material for: SLR1 inhibits MOC1 degradation to coordinate tiller number and plant height in rice
Source: Nat Commun. 2019 Jun 21;10:2738. doi: 10.1038/s41467-019-10667-2 (PMC6588547; doi:10.1038/s41467-019-10667-2)
Supplement: Supplementary file 4 — Source Data [file 41467_2019_10667_MOESM4_ESM.xlsx]

## Sheet: Fig1
Source Data Figure 1b
Tiller number	ZH11	sd1	slr1
	11	16	5
	7	8	5
	9	8	5
	7	15	10
	6	14	9
	10	20	4
	9	12	5
	12	12	5
	10	9	7
	11	7	5			ZH11	sd1	slr1
	10	12	7		AVG	9.5	12.65	5.55
	6	12	4		SEM	0.515548	0.85617	0.387128
	7	17	7
	15	20	6
	10	14	6
	7	11	4
	10	11	3
	11	8	5
	10	11	4
	12	16	5
AVG	9.5	12.65	5.55
SEM	0.515548	0.85617	0.387128
Source Data Figure 1c
Plant height	ZH11	sd1	slr1
	112	77.5	158.5
	112.5	65	155
	117.5	64	146.5
	110	68	154
	114	74	163
	110	79	154
	115	83	159
	110	76	162
	113	82	157
	114.5	79	151.5			ZH11	sd1	slr1
	111	73	165.6		AVG	111.786	75.587	155.72
	111	66	150.5		SEM	0.599177	1.10275	1.31984
	108	77	167
	115	77	160
	112	78	154.6
	110	79	147.4
	108	79	149
	113	77	152
	115	81	149.8
	108	77	158
AVG	111.975	75.575	155.72
SEM	0.597665	1.25093	1.31984
Source Data Figure 1e
Tiller number	WT (LS)	SLR1-GFPOE	SLR1-RNAi
	10	13	9
	8	14	7
	11	13	6
	10	14	6
	10	10	3
	12	15	6
	13	17	7
	11	15	4			WT (LS)	SLR1-GFPOE	SLR1-RNAi
	10	20	4		AVG	9.8	15.8	6.35
	7	17	5		SEM	0.473509	0.890299	0.364728
	7	19	6
	8	18	8
	13	22	7
	13	11	6
	8	11	7
	7	15	6
	10	12	5
	7	14	9
	9	24	8
	12	22	8
AVG	9.8	15.8	6.35
SEM	0.473509	0.890299	0.364728
Source Data Figure 1f
Plant height	WT (LS)	SLR1-GFPOE	SLR1-RNAi
	113	32	127.5
	117	29	126.5
	114	28	129
	110	33	127
	114	30	117
	116	26	129
	118	33	124.5
	119	35	124
	117	37	129
	118.5	35	127			WT (LS)	SLR1-GFPOE	SLR1-RNAi
	113	35	125.5		AVG	114.075	32.65	126.35
	111	36	131.5		SEM	0.822604	0.912703	0.762699
	113	29	130
	106	23	121
	111	37	123
	108	36	127.5
	114	35	124
	115	39	127
	114	32	130
	120	33	127
AVG	114.075	32.65	126.35
SEM	0.822604	0.912703	0.762699
Source Data Figure 1h
Tiller number	Mock	GA	PBZ
	11	8	12
	12	7	15
	11	6	12
	10	6	13
	11	8	13			Mock	GA	PBZ
	10	7	13		AVG	11	6.75	13
	12	6	14		SEM	0.267261	0.313392	0.377964
	11	6	12
AVG	11	6.75	13
SEM	0.267261	0.313392	0.377964
Source Data Figure 1i
Plant height	Mock	GA	PBZ
	68.6	87.5	46
	69.6	93.4	44.6
	70.5	80.3	43.5
	69	82.6	43.2
	71.5	79.3	39.4
	72.5	81.4	42			Mock	GA	PBZ
	67	78.8	42		AVG	69.9125	83.4625	42.6625
	70.6	84.4	40.6		SEM	0.614828	1.74232	0.751888
AVG	69.9125	83.4625	42.6625
SEM	0.614828	1.74232	0.751888

## Sheet: Fig2
Source Data Figure 2h
Tiller number	moc1+Mock	moc1+GA	moc1+PBZ
	1	1	1
	1	1	1
	1	1	1
	1	1	1
	1	1	1
	1	1	1
	1	1	1
	1	1	1
	1	1	1
	1	1	1
	1	1	1
	1	1	1
AVG	1	1	1

## Sheet: Fig3
Source Data Figure 3b
Uncropped Images of Immunoblots
and staining with Ponceau
Source Data Figure 3d
Uncropped Images of Immunoblots

## Sheet: Fig4
Source Data Figure 4a									Source Data Figure 4b
Uncropped Images of Immunoblots									Uncropped Images of Immunoblots
Source Data Figure 4c
Uncropped Images of Immunoblots
Source Data Figure 4e
Tiller number	WT+Mock	tad1+Mock	tad1+GA	tad1+PBZ
	8	8	4	14
	6	10	6	8
	7	10	6	14
	6	10	6	12
	6	8	6	11
	7	7	7	14
	6	11	6	15			WT+Mock	tad1+Mock	tad1+GA	tad1+PBZ
	6	10	8	13		AVG	6.5	9.25	6.125	12.625
						SEM	0.267261	0.49099	0.398098	0.800391
AVG	6.5	9.25	6.125	12.625
SEM	0.267261	0.49099	0.398098	0.800391
Source Data Figure 4f
Plant height	WT+Mock	tad1+Mock	tad1+GA	tad1+PBZ
	92	44.1	62.5	41.4
	87.2	48.8	63	38
	85.7	45.9	63	42.4
	91.6	45.6	57.8	43
	84.1	40	61.6	37.1
	86.8	40.5	51.2	40.5			WT+Mock	tad1+Mock	tad1+GA	tad1+PBZ
	85.2	43.6	52	42.6		AVG	87.7	43.8375	58.1875	40.725
	89	42.2	54.4	40.8		SEM	1.03216	1.04077	1.7837	0.76269
AVG	87.7	43.8375	58.1875	40.725
SEM	1.03216	1.04077	1.7837	0.76269

## Sheet: Fig5
Source Data Figure 5c
Plant height	moc1+Mock	moc1+GA	moc1+PBZ
	25.5	40	22.2
	27	46	21
	27.8	48	22
	30	49.7	21.8
	30.7	60	22.8
	28.8	46.7	24
	32.9	56.2	21.5			moc1+Mock	moc1+GA	moc1+PBZ
	29.2	49.1	22.6		AVG	29.4083	49.3417	22.6
	33	50	27.2		SEM	0.633587	1.44806	0.516838
	30.4	51	24
	29	48	21.5
	28.6	47.4	20.6
AVG	29.4083	49.3417	22.6
SEM	0.633587	1.44806	0.516838

## Sheet: Sup. Fig2b
Source Data Supplementary Figure 2b
Tiller number	WT(NJ6)	sdg
	10	12
	8	18
	10	19
	15	20
	14	17
	14	15
	15	12
	10	13			WT(NJ6)	sdg
	9	14		AVG	11.1	14.6154
	11	10		SEM	0.728734	0.866606
	8	12
	10	18
	16	22
	6	9
	7	16
	14	11
	11	10
	12	10
	6	12
	16	25
AVG	11.1	14.75
SEM	0.728734	0.999671
Source Data Supplementary Figure 2c
Plant height	WT(NJ6)	sdg
	142.5	103
	157.6	112
	158.2	99.5
	163	108
	157.5	101
	155.5	105.8
	149	96.4
	156.2	102			WT(NJ6)	sdg
	153.4	100.8		AVG	154.075	104.87
	157.5	106.8		SEM	1.28534	0.963522
	155.3	111
	149.4	104.5
	146.5	107.5
	149	99.8
	150.5	109.6
	146.4	106.2
	158.5	109
	164.5	109
	158.5	104.5
	152.5	101
AVG	154.075	104.87
SEM	1.28534	0.963522
Source Data Supplementary Figure 2e
Tiller number	WT(TC65)	slr1-d1
	20	32
	19	15
	12	16
	12	17
	14	20
	12	10
	15	14
	25	21			WT(TC65)	slr1-d1
	14	22		AVG	14.8	19.85
	15	25		SEM	0.899122	1.25714
	20	14
	15	28
	15	17
	9	18
	12	25
	14	25
	16	21
	14	26
	7	16
	16	15
AVG	14.8	19.85
SEM	0.899122	1.25714
Source Data Supplementary Figure 2f
Plant height	WT(TC65)	slr1-d1
	105.5	67
	106.5	51
	107	49
	112	50
	105	47
	108	48
	109	50			WT(TC65)	slr1-d1
	110	50		AVG	107.275	51.95
	109	50		SEM	0.443484	1.35039
	107.5	70
	107.5	55
	107	50
	106.5	50
	105	54
	104	49
	109	49
	109	48
	106	49
	107	49
	105	54
AVG	107.275	51.95
SEM	0.443484	1.35039
Source Data Supplementary Figure 2h
Tiller number	WT(NP)	GA20-1OE
	38	18
	33	15
	37	23
	34	12
	37	23
	35	20
	47	13			WT(NP)	GA20-1OE
	55	20		AVG	40.45	14.85
	36	16		SEM	2.00719	1.07673
	53	15
	29	8
	32	11
	46	10
	58	18
	42	11
	27	5
	54	17
	42	11
	35	14
	39	17
AVG	40.45	14.85
SEM	2.00719	1.07673
Source Data Supplementary Figure 2i
Plant height	WT(NP)	GA20-1OE
	84	112
	76	128
	79	111
	75	112
	74	115
	68	118
	78	107
	73	114			WT(NP)	GA20-1OE
	75	113		AVG	74.3	112.55
	77	115		SEM	0.814668	1.11089
	76	111
	72	113
	71	113
	73	110
	75	109
	72	116
	71	114
	70	104
	76	107
	71	109
AVG	74.3	112.55
SEM	0.814668	1.11089

## Sheet: Sup. Fig4
Source Data Supplementary Figure 4a
Tiller number	Mock	GA	PBZ
	1	0	3
	0	0	2
	2	0	1
	0	0	3
	2	0	1
	2	0	2
	0	0	3
	0	0	1			Mock	GA	PBZ
	0	0	1		AVG	0.75	0	2
	2	0	3		SEM	0.214087	0	0.223607
	1	0	1
	0	0	3
	0	0	2
	1	0	1
	1	0	2
	0	0	3
AVG	0.75	0	2
SEM	0.214087	0	0.223607
Source Data Supplementary Figure 4b
Length of the second axillary bud (cm)	Mock	GA	PBZ
	2	0.25	5.2
	0.45	0.7	2.5
	3.2	0.3	1.35
	0.7	0.3	4.15
	4.2	0.4	4.75
	2.6	0.45	5.95
	0.95	0.3	5.2			Mock	GA	PBZ
	1.1	0.5	1.4		AVG	1.54688	0.359375	3.99687
	0.8	0.15	4.8		SEM	0.327601	0.0339174	0.484542
	0.25	0.35	7.5
	2.4	0.3	1.15
	0.9	0.5	3.4
	0.2	0.3	3.65
	3.8	0.2	2.5
	0.85	0.3	7
	0.35	0.45	3.45
AVG	1.54688	0.359375	3.99687
SEM	0.327601	0.0339174	0.484542

## Sheet: Sup.Fig7
Source Data Supplementary Figure 7a
Uncropped Images of Immunoblots
Source Data Supplementary Figure 7b
Uncropped Images of Immunoblots

## Sheet: Sup. Fig8
Source Data Supplementary Figure 8
	Rep. 1
		His-Trx-GST				His-Trx-SLR1
		Abundance of MOC1	Abundance of RPN6	Ratio of MOC1/RPN6	The amount of residual proteint	Abundance of MOC1	Abundance of RPN6	Ratio of MOC1/RPN6	The amount of residual proteint
	0 min	192376	26771	7.18598	100	214090	23352	9.16795	100
	30 min	37805	25849	1.46253	20.3526	85527	18901	4.525	49.3567
	60 min	31582	26312	1.20029	16.7032	54370	15561	3.49399	38.1109
	120 min	0	23197	0	0	6400	22198	0.288314	3.14481
	180 min	0	22492	0	0	0	24041	0	0
	Rep. 2
		His-Trx-GST				His-Trx-SLR1
		Abundance of MOC1	Abundance of RPN6	Ratio of MOC1/RPN6	The amount of residual MOC1	Abundance of MOC1	Abundance of RPN6	Ratio of MOC1/RPN6	The amount of residual MOC1
	0 min	39700	10993	3.61139	100	45010	13911	3.23557	100
	30 min	23056	11713	1.96841	54.5057	32854	10477	3.13582	96.9172
	60 min	15565	13659	1.13954	31.5541	24485	11257	2.17509	67.2244
	120 min	8649	14820	0.583603	16.1601	23484	14787	1.58815	49.0842
	180 min	8560	15877	0.539145	14.929	18448	16377	1.12646	34.8148
	Rep. 3
		His-Trx-GST				His-Trx-SLR1
		Abundance of MOC1	Abundance of RPN6	Ratio of MOC1/RPN6	The amount of residual MOC1	Abundance of MOC1	Abundance of RPN6	Ratio of MOC1/RPN6	The amount of residual MOC1
	0 min	43894	29639	1.48095	100	25394	13294	1.91019	100
	30 min	4065	26852	0.151385	10.2222	16566	9604	1.72491	90.3005
	60 min	0	25914	0	0	23238	19994	1.16225	60.8448
	120 min	550	19174	0.0286847	1.93691	18671	22517	0.829196	43.4092
	180 min	0	15206	0	0	11601	20467	0.566815	29.6733
	His-Trx-GST					His-Trx-SLR1
	0 min	30 min	60 min	120 min	180 min	0 min	30 min	60 min	120 min	180 min
Rep, 1	100	20.3526	16.7032	0	0	100	49.3567	38.1109	3.14481	0
Rep. 2	100	54.5057	31.5541	16.1601	14.929	100	96.9172	67.2244	49.0842	34.8148
Rep. 3	100	10.2222	0	1.93691	0	100	90.3005	60.8448	43.4092	29.6733
AVG	100	28.3601	16.0858	6.03233	4.97634	100	78.8581	55.3934	31.8794	21.496
SEM	0	13.3959	9.11412	5.09465	4.97634	0	14.8739	8.83529	14.4604	10.85

## Sheet: Sup. Fig9
Source Data Supplementary Figure 9b
Tiller number	WT(LS)	SLR1-RNAi	GID1OE	tad1	tad1SLR1-RNAi	tad1GID1OE
	7	12	5	21	6	9
	10	2	5	17	9	8
	10	4	7	12	10	7
	9	5	6	14	8	16
	11	4	5	27	11	5
	9	7	4	20	7	14
	6	12	8	10	10	13
	12	4	3	15	12	14			WT(LS)	SLR1-RNAi	GID1OE	tad1	tad1SLR1-RNAi	tad1GID1OE
	13	10	8	22	7	14		AVG	9.35	6.1	5.45	16.75	10.25	11.35
	10	5	7	10	10	11		SEM	0.662034	0.593385	0.311828	0.964843	0.833114	0.834377
	7	5	6	17	12	10
	4	5	4	17	7	5
	7	4	6	15	24	12
	14	7	7	17	11	12
	16	7	5	19	11	12
	9	5	5	19	8	13
	5	5	5	21	9	19
	10	8	4	15	11	9
	9	6	5	11	10	16
	9	5	4	16	12	8
AVG	9.35	6.1	5.45	16.75	10.25	11.35
SEM	0.662034	0.593385	0.311828	0.964843	0.833114	0.834377
Source Data Supplementary Figure 9c
Plant height	WT(LS)	SLR1-RNAi	GID1OE	tad1	tad1SLR1-RNAi	tad1GID1OE
	117.6	121	169	67	64	118
	118	122	180	68	70	121
	122.5	126	200	66	59	118
	116.2	132	183	66	67	118
	120	132	185	65	69	115
	120	116	190	59	65	101
	115.5	120	179	59.5	68.5	109
	124	114	170	67	61	95
	116	137	200	70	72	94			WT(LS)	SLR1-RNAi	GID1OE	tad1	tad1SLR1-RNAi	tad1GID1OE
	120	137.5	181	68	68	121		AVG	117.725	127.375	181.3	66.975	66.01	114.15
	113.6	111	184	68	62	121		SEM	0.750189	2.18243	2.32956	0.698188	0.914702	1.91569
	110.5	137	190	70	70.5	120
	116	128	193	71	66	107
	117	109	178	67	66	112
	120	137.5	159	66	72	117
	115	131	168	70	66	118
	113	143	176	70	68	117
	119.5	135.5	177	68	67.2	120
	118.6	127	186	68	61	120
	121.5	131	178	66	58	121
AVG	117.725	127.375	181.3	66.975	66.01	114.15
SEM	0.750189	2.18243	2.32956	0.698188	0.914702	1.91569

[truncated: 2 more sheets: Sup. Fig10, Sup. Fig11]
